# Supplementary material for: Integration of rate and phase codes by hippocampal cell-assemblies supports flexible encoding of spatiotemporal context
Source: Nat Commun. 2024 Oct 22;15:8880. doi: 10.1038/s41467-024-52988-x (PMC11496817; doi:10.1038/s41467-024-52988-x)
Supplement: Supplementary file 4 — Source Data [file 41467_2024_52988_MOESM4_ESM.xlsx]

## Sheet: Fig 1
Figure 1B		Bin size
		0.0057994	0.00726273	0.00909528	0.0113902	0.0142642	0.0178634	0.0223708	0.0280154	0.0350844	0.0439369	0.0550232	0.0689068	0.0862936	0.108067	0.135335	0.169483	0.212248	0.265803	0.332871	0.416862	0.522046	0.65377	0.818731	1.02532	1.28403	1.60801	2.01375	2.52187	3.15819	3.95508	4.95303		n units in session
session	1	0	0.00584795	0.0116959	0.00584795	0.0233918	0.0409357	0.0526316	0.0877193	0.0994152	0.0818713	0.0760234	0.0818713	0.0994152	0.0877193	0.116959	0.157895	0.146199	0.169591	0.187135	0.19883	0.210526	0.222222	0.269006	0.269006	0.298246	0.304094	0.28655	0.321637	0.274854	0.315789	0.22807		19
	2	0.0222222	0.0222222	0.0222222	0.0444444	0.0444444	0.0444444	0.0666667	0.111111	0.111111	0.0666667	0	0.111111	0.111111	0.177778	0.266667	0.311111	0.288889	0.355556	0.377778	0.377778	0.422222	0.422222	0.444444	0.444444	0.4	0.333333	0.333333	0.355556	0.288889	0.311111	0.222222		10
	3	0	0	0.00833333	0	0.00833333	0.0166667	0.05	0.0583333	0.0666667	0.0333333	0.025	0.0166667	0.0333333	0.0166667	0.0416667	0.0583333	0.0833333	0.1	0.108333	0.133333	0.175	0.191667	0.158333	0.183333	0.2	0.208333	0.225	0.191667	0.183333	0.15	0.158333		16
	4	0.0220588	0.00735294	0.0220588	0.0294118	0.0441176	0.0661765	0.0882353	0.0882353	0.0735294	0.0514706	0.0220588	0.0367647	0.0294118	0.0220588	0.0294118	0.0441176	0.0441176	0.0735294	0.0955882	0.117647	0.110294	0.117647	0.147059	0.132353	0.147059	0.132353	0.147059	0.147059	0.154412	0.125	0.139706		17
	5	0	0	0.0666667	0.133333	0.133333	0.2	0.266667	0.266667	0.133333	0.0666667	0	0.0666667	0	0	0.0666667	0.0666667	0	0	0.133333	0.133333	0.133333	0.133333	0.133333	0.133333	0.133333	0.133333	0.133333	0.2	0.2	0.266667	0.133333		6
	6	0	0	0	0	0.0714286	0	0.0714286	0.178571	0.0714286	0.0357143	0.0357143	0.0357143	0.0357143	0.0714286	0.107143	0.0714286	0.107143	0.142857	0.214286	0.178571	0.25	0.285714	0.25	0.25	0.25	0.214286	0.25	0.214286	0.285714	0.25	0.214286		8
	7	0	0	0.00584795	0.0175439	0.0233918	0.0350877	0.0643275	0.0818713	0.0935673	0.0994152	0.0526316	0.0994152	0.111111	0.116959	0.122807	0.152047	0.175439	0.210526	0.187135	0.19883	0.204678	0.245614	0.263158	0.245614	0.251462	0.239766	0.216374	0.222222	0.263158	0.222222	0.233918		19
	8	0	0	0	0	0	0	0	0	0	0	0.1	0.2	0.4	0.3	0.4	0.3	0.4	0.4	0.3	0.4	0.5	0.5	0.6	0.6	0.6	0.6	0.6	0.7	0.7	0.7	0.7		5
	9	0	0	0.0190476	0.047619	0.0571429	0.0666667	0.0857143	0.0857143	0.0857143	0.0380952	0.0285714	0.0380952	0.0380952	0.0571429	0.0571429	0.0952381	0.0857143	0.114286	0.12381	0.152381	0.161905	0.152381	0.152381	0.152381	0.171429	0.161905	0.161905	0.238095	0.190476	0.171429	0.209524		15
	10	0.0157895	0.0105263	0.0105263	0.0368421	0.0263158	0.0526316	0.0473684	0.0578947	0.0789474	0.0421053	0.0315789	0.0421053	0.0368421	0.0263158	0.0263158	0.0526316	0.0842105	0.0894737	0.105263	0.121053	0.142105	0.173684	0.163158	0.184211	0.184211	0.205263	0.173684	0.168421	0.194737	0.2	0.178947		20
	11	NaN	NaN	NaN	NaN	NaN	NaN	NaN	NaN	NaN	NaN	NaN	NaN	NaN	NaN	NaN	NaN	NaN	NaN	NaN	NaN	NaN	NaN	NaN	NaN	NaN	NaN	NaN	NaN	NaN	NaN	NaN
	12	0	0.010989	0.010989	0.010989	0.010989	0.032967	0.021978	0.032967	0.0659341	0.032967	0.043956	0.032967	0.043956	0.021978	0	0.032967	0.010989	0.010989	0.043956	0.043956	0.0549451	0.0769231	0.0989011	0.120879	0.120879	0.175824	0.21978	0.285714	0.285714	0.32967	0.318681		14
	13	0.0181818	0.0181818	0.0363636	0.0545455	0.0727273	0.145455	0.127273	0.145455	0.127273	0.145455	0.0909091	0.0727273	0.0545455	0.0909091	0.0909091	0.109091	0.163636	0.254545	0.254545	0.272727	0.327273	0.272727	0.236364	0.290909	0.345455	0.309091	0.272727	0.290909	0.254545	0.218182	0.254545		11
	14	0	0	0	0	0	0	0	0	0	0.1	0	0.1	0.2	0.2	0.2	0.3	0.2	0.3	0.2	0.4	0.4	0.4	0.4	0.4	0.4	0.4	0.4	0.3	0.2	0.3	0.3		5
	15	0	0	0	0	0.142857	0.047619	0.142857	0.238095	0.238095	0.0952381	0	0.190476	0.0952381	0.142857	0.190476	0.142857	0.142857	0.238095	0.190476	0.190476	0.190476	0.238095	0.333333	0.238095	0.285714	0.333333	0.238095	0.285714	0.333333	0.285714	0.190476		7
	16	0	0	0	0.047619	0	0.0952381	0.047619	0.047619	0	0	0	0	0.047619	0	0	0.047619	0	0	0.0952381	0.0952381	0.142857	0.142857	0.0952381	0.0952381	0.0952381	0.0952381	0.0952381	0.0952381	0.0952381	0.190476	0.142857		7
	17	0.333333	0	0.333333	0.666667	0.666667	0.666667	0.666667	0.666667	0.333333	0	0.666667	0.666667	0.666667	0.333333	0.333333	0.333333	0.666667	0.333333	0.666667	0.666667	0.666667	0.666667	0.666667	0.333333	0.333333	0.666667	0.666667	0.666667	1	0.666667	0.666667		3
	18	0	0	0	0	0	0	0	0	0	0	0	0	0	0	0	0	0	0	0	0	0	0	0	0	0	0	0	0.333333	0.333333	0.666667	0.666667		3
	19	0.047619	0.047619	0	0.0952381	0.238095	0.285714	0.285714	0.333333	0.285714	0.285714	0.285714	0.142857	0.142857	0.190476	0.190476	0.238095	0.238095	0.238095	0.190476	0.238095	0.238095	0.285714	0.333333	0.380952	0.333333	0.285714	0.238095	0.190476	0.0952381	0.0952381	0.142857		7
	20	0.333333	0.333333	0.333333	0.333333	0.333333	0	0	0	0	0	0	0.666667	0.666667	0.666667	0.666667	0.666667	0.666667	0.666667	0.666667	1	1	1	1	1	1	1	1	1	1	1	1		3
	21	0.0666667	0	0	0.0666667	0.0666667	0.0666667	0.2	0.133333	0.266667	0.133333	0.0666667	0.0666667	0.133333	0.0666667	0.0666667	0.133333	0.133333	0.2	0.2	0.266667	0.266667	0.266667	0.333333	0.333333	0.266667	0.2	0.266667	0.333333	0.333333	0.4	0.266667		6
	22	0	0	0	0.047619	0.047619	0.0952381	0.0952381	0.0952381	0.0952381	0.0952381	0.0952381	0.142857	0.0952381	0.0952381	0.0952381	0.047619	0.142857	0.0952381	0.0952381	0.0952381	0.0952381	0.0952381	0.0952381	0.0952381	0.0952381	0.0952381	0.142857	0.142857	0.190476	0.0952381	0.142857		7
	23	0	0	0	0.166667	0.166667	0.166667	0.166667	0.333333	0.166667	0.333333	0.166667	0.166667	0.166667	0.166667	0.166667	0.166667	0.166667	0.166667	0.166667	0.166667	0.166667	0.166667	0.166667	0.166667	0.333333	0.166667	0.333333	0.166667	0.333333	0.166667	0.5		4
	24	NaN	NaN	NaN	NaN	NaN	NaN	NaN	NaN	NaN	NaN	NaN	NaN	NaN	NaN	NaN	NaN	NaN	NaN	NaN	NaN	NaN	NaN	NaN	NaN	NaN	NaN	NaN	NaN	NaN	NaN	NaN

## Sheet: Fig. 2b,c
Figure 2B				Figure 2C
session	Bar I	Bar II		session	Bar I	Bar II
1	1	0.887		1	0.8372	0.4612
2	0.9091	0.5152		2	1	0.3784
3	0.6667	0.6622		3	0.875	0.2571
4	0.5417	0.6183		4	0.6923	0.3452
5	1	0.7143		5	1	0.3
6	0.75	0.8611		6	1	0.2581
7	0.3	0.3777		7	0.6429	0.3529
8	NaN	0.5		8	NaN	0.375
9	0.6667	0.7951		9	0.65	0.2143
10	0.7143	0.8578		10	0.6216	0.236
11	NaN	NaN		11	NaN	NaN
12	0.7222	0.6273		12	0.9286	0.1143
13	1	0.9079		13	0.8667	0.3
14	NaN	0.5		14	NaN	0.4
15	1	0.7778		15	0.9	0.2273
16	NaN	0.3125		16	NaN	0.1429
17	1	0.5		17	0.75	0.3333
18	NaN	0.5		18	NaN	0
19	0.9375	0.8571		19	0.6667	0.25
20	NaN	0.5		20	NaN	0.3333
21	0.4	0.8333		21	0.6667	0.1333
22	0.8333	0.5		22	0.2	0.25
23	1	0.9		23	0.75	0.4444
24	NaN	NaN		24	NaN	NaN

## Sheet: Fig. 2d
Figure 2D		Bin size
		0.0057994	0.00726273	0.00909528	0.0113902	0.0142642	0.0178634	0.0223708	0.0280154	0.0350844	0.0439369	0.0550232	0.0689068	0.0862936	0.108067	0.135335	0.169483	0.212248	0.265803	0.332871	0.416862	0.522046	0.65377	0.818731	1.02532	1.28403	1.60801	2.01375	2.52187	3.15819	3.95508	4.95303		n units in session
session	1	0	0	0	0	0.0233918	0	0.0350877	0.0760234	0.0350877	0.0350877	0.0467836	0.0233918	0	0.0116959	0	0.0292398	0.0233918	0.0175439	0.0350877	0.0643275	0.0935673	0.0760234	0	0.0760234	0.122807	0.0818713	0.0584795	0.134503	0.111111	0.111111	0.122807		19
	2	0.0444444	0	0	0.0444444	0	0	0	0.0888889	0.0444444	0	0	0	0	0	0	0.0888889	0	0.0222222	0.0444444	0.0444444	0.0444444	0.0444444	0.0888889	0.0666667	0.0222222	0.0222222	0.0444444	0.0444444	0	0.0666667	0.111111		10
	3	0	0	0	0	0	0	0	0.0166667	0.05	0	0	0.0166667	0	0	0	0	0.025	0	0	0.0416667	0.0333333	0.05	0.025	0.05	0.075	0.0666667	0.0166667	0.116667	0.0833333	0.1	0.116667		16
	4	0	0	0	0	0.00735294	0	0.0367647	0.0294118	0.0220588	0	0	0	0	0	0	0.0147059	0.00735294	0.0147059	0.0294118	0.0147059	0.0294118	0.0294118	0.0441176	0.0220588	0.0441176	0.0441176	0.0808824	0.0220588	0.0441176	0.0294118	0.125		17
	5	0	0	0	0	0	0	0.133333	0	0	0	0	0	0	0	0.0666667	0	0	0	0	0	0	0.133333	0.0666667	0	0	0	0	0	0	0.4	0		6
	6	0	0	0	0	0	0	0.0714286	0	0	0	0.0357143	0	0	0	0	0.0357143	0	0.214286	0	0	0.0714286	0.142857	0.0714286	0.0714286	0	0	0.107143	0.0714286	0.107143	0.178571	0.0357143		8
	7	0	0	0	0	0	0	0	0.0175439	0.0467836	0.00584795	0	0.00584795	0	0.00584795	0	0	0.00584795	0.0175439	0.0116959	0.0760234	0.0233918	0.0233918	0.00584795	0.0350877	0.0877193	0.0467836	0.00584795	0.0292398	0.0233918	0.0292398	0.0818713		19
	8	0	0	0	0	0	0	0	0	0	0	0	0	0	0	0	0	0	0	0	0	0.1	0.1	0.2	0	0	0	0	0.2	0	0.2	0		5
	9	0	0	0	0.00952381	0	0.047619	0.0190476	0.0761905	0.0190476	0	0	0.0190476	0	0	0.00952381	0.00952381	0.00952381	0.0190476	0.0190476	0.047619	0.0571429	0.0380952	0.0190476	0.0285714	0.0571429	0.0571429	0.0571429	0.047619	0.12381	0.180952	0.12381		15
	10	0	0	0	0	0	0.0315789	0.0210526	0.0526316	0.0526316	0.0263158	0	0.0105263	0	0	0	0.0105263	0.0210526	0	0.00526316	0.0105263	0.0842105	0.0315789	0.0684211	0.0736842	0.0631579	0.0526316	0.0894737	0.0421053	0.0736842	0.136842	0.147368		20
	11	0	0	0	0	0	0	0	0	0	0	0	0	0	0	0	0	0	0	0	0	0	0	0	0	0	0	0	0	0	0	0
	12	0	0.021978	0	0	0	0	0	0.043956	0.032967	0.021978	0.021978	0.021978	0	0	0	0	0	0	0	0	0.021978	0.032967	0	0.032967	0.010989	0	0.010989	0.131868	0.0769231	0.252747	0.164835		14
	13	0	0	0	0	0.0727273	0	0.0909091	0.0727273	0.0363636	0	0	0.0909091	0	0	0	0	0.0363636	0	0.0363636	0.145455	0.145455	0.0727273	0.0545455	0.0363636	0.0909091	0.0363636	0.0545455	0.0727273	0.0909091	0.109091	0.181818		11
	14	0	0	0	0	0	0	0	0	0	0	0	0	0	0	0	0	0	0	0	0.1	0	0	0.2	0	0	0	0	0.1	0	0	0.1		5
	15	0	0	0	0	0	0.0952381	0.0952381	0.190476	0.0952381	0	0	0.047619	0	0.047619	0.047619	0	0	0.047619	0	0.0952381	0.190476	0	0	0.047619	0	0	0	0.0952381	0.190476	0.0952381	0.0952381		7
	16	0	0	0	0	0	0	0	0	0	0	0	0	0.047619	0	0	0	0	0	0	0	0	0	0	0	0	0	0.047619	0	0.047619	0.047619	0.047619		7
	17	0	0	0	0	0	0.666667	0.666667	0	0	0	0	0	0	0	0	0	0	0	0	0	0.666667	0	0	0	0	0	0	0	0	0.333333	0		3
	18	0	0	0	0	0	0	0	0	0	0	0	0	0	0	0	0	0	0	0	0	0	0	0	0	0	0	0	0	0	0.333333	0		3
	19	0	0	0	0	0	0.190476	0.0952381	0.380952	0	0	0.047619	0.142857	0.0952381	0	0.047619	0	0	0.0952381	0.0952381	0	0.0952381	0.0952381	0.047619	0	0.238095	0.0952381	0	0.0952381	0	0	0		7
	20	0	0	0	0	0	0	0	0	0	0	0	0	0	0	0	0	0	0	0	0	1	0	0	0	0	0	0	0	0	0	0		3
	21	0	0	0	0	0	0	0	0.0666667	0	0.0666667	0	0	0	0	0	0	0	0	0	0.2	0.133333	0	0.0666667	0	0.133333	0	0	0	0	0.2	0.266667		6
	22	0	0	0	0	0	0.0952381	0	0	0	0.0952381	0.047619	0.0952381	0	0	0	0	0	0	0	0	0.047619	0	0	0	0	0	0	0.047619	0	0	0		7
	23	0	0	0	0	0	0	0	0.333333	0	0	0.333333	0.333333	0	0	0	0	0	0	0	0	0	0	0	0	0.166667	0	0	0	0	0.333333	0.666667		4
	24	0	0	0	0	0	0	0	0	0	0	0	0	0	0	0	0	0	0	0	0	0	0	0	0	0	0	0	0	0	0	0		2
		Bin size
		0.0057994	0.00726273	0.00909528	0.0113902	0.0142642	0.0178634	0.0223708	0.0280154	0.0350844	0.0439369	0.0550232	0.0689068	0.0862936	0.108067	0.135335	0.169483	0.212248	0.265803	0.332871	0.416862	0.522046	0.65377	0.818731	1.02532	1.28403	1.60801	2.01375	2.52187	3.15819	3.95508	4.95303		n units in session
session	1	0	0	0	0	0.0175439	0	0.0350877	0.0760234	0.0350877	0.0233918	0.0233918	0.0233918	0	0.0116959	0	0.0116959	0.00584795	0.0116959	0.0175439	0.0409357	0.0584795	0.0584795	0	0.0292398	0.0350877	0.0409357	0.0175439	0.0467836	0.0584795	0.0409357	0.0467836		19
	2	0.0444444	0	0	0.0444444	0	0	0	0.0888889	0.0444444	0	0	0	0	0	0	0.0444444	0	0.0222222	0	0.0222222	0.0222222	0.0444444	0.0666667	0.0444444	0	0	0.0222222	0	0	0	0.0222222		10
	3	0	0	0	0	0	0	0	0.0166667	0.0416667	0	0	0.00833333	0	0	0	0	0.0166667	0	0	0.0333333	0.025	0.025	0.00833333	0.0166667	0.00833333	0.00833333	0	0.0166667	0.00833333	0.025	0.025		16
	4	0	0	0	0	0.00735294	0	0.0367647	0.0220588	0	0	0	0	0	0	0	0	0	0	0.0147059	0.00735294	0.0147059	0.0147059	0.0367647	0.00735294	0.0294118	0.0147059	0.0220588	0	0.00735294	0.0147059	0.0294118		17
	5	0	0	0	0	0	0	0.133333	0	0	0	0	0	0	0	0.0666667	0	0	0	0	0	0	0	0.0666667	0	0	0	0	0	0	0.0666667	0		6
	6	0	0	0	0	0	0	0.0714286	0	0	0	0.0357143	0	0	0	0	0.0357143	0	0.0714286	0	0	0.0357143	0.107143	0	0	0	0	0	0	0.0357143	0	0		8
	7	0	0	0	0	0	0	0	0.0116959	0.0350877	0.00584795	0	0	0	0.00584795	0	0	0	0.0175439	0.00584795	0.0467836	0.00584795	0.0175439	0	0.0116959	0.0584795	0.0175439	0	0.00584795	0.00584795	0	0.0116959		19
	8	0	0	0	0	0	0	0	0	0	0	0	0	0	0	0	0	0	0	0	0	0	0	0.1	0	0	0	0	0.1	0	0.1	0		5
	9	0	0	0	0.00952381	0	0.0285714	0.0190476	0.0571429	0.00952381	0	0	0.0190476	0	0	0	0	0	0	0	0.0190476	0	0.0190476	0.00952381	0	0.0190476	0.0190476	0	0	0.0380952	0.0380952	0.0190476		15
	10	0	0	0	0	0	0.0210526	0.0157895	0.0421053	0.0315789	0.0105263	0	0.0105263	0	0	0	0.00526316	0.0157895	0	0	0.0105263	0.0315789	0.00526316	0.0105263	0.0263158	0.0210526	0.0210526	0.00526316	0.00526316	0.0157895	0.0210526	0.0157895		20
	11	0	0	0	0	0	0	0	0	0	0	0	0	0	0	0	0	0	0	0	0	0	0	0	0	0	0	0	0	0	0	0
	12	0	0.010989	0	0	0	0	0	0.043956	0.043956	0.021978	0.021978	0.010989	0	0	0	0	0	0	0	0	0	0	0	0	0	0	0	0.010989	0	0.043956	0.021978		14
	13	0	0	0	0	0.0363636	0	0.0909091	0.0727273	0.0363636	0	0	0.0545455	0	0	0	0	0	0	0	0.0545455	0.0727273	0.0363636	0	0.0363636	0.0363636	0.0181818	0	0.0181818	0.0181818	0	0.0363636		11
	14	0	0	0	0	0	0	0	0	0	0	0	0	0	0	0	0	0	0	0	0.1	0	0	0.1	0	0	0	0	0	0	0	0		5
	15	0	0	0	0	0	0.0952381	0.0952381	0.142857	0.0952381	0	0	0.047619	0	0	0.047619	0	0	0	0	0	0.0952381	0	0	0	0	0	0	0.047619	0	0	0		7
	16	0	0	0	0	0	0	0	0	0	0	0	0	0	0	0	0	0	0	0	0	0	0	0	0	0	0	0	0	0	0.047619	0		7
	17	0	0	0	0	0	0.333333	0.666667	0	0	0	0	0	0	0	0	0	0	0	0	0	0.333333	0	0	0	0	0	0	0	0	0	0		3
	18	0	0	0	0	0	0	0	0	0	0	0	0	0	0	0	0	0	0	0	0	0	0	0	0	0	0	0	0	0	0	0		3
	19	0	0	0	0	0	0.142857	0.0952381	0.238095	0	0	0	0	0.047619	0	0.047619	0	0	0	0	0	0	0.047619	0	0	0.047619	0.047619	0	0.047619	0	0	0		7
	20	0	0	0	0	0	0	0	0	0	0	0	0	0	0	0	0	0	0	0	0	0.333333	0	0	0	0	0	0	0	0	0	0		3
	21	0	0	0	0	0	0	0	0.0666667	0	0.0666667	0	0	0	0	0	0	0	0	0	0	0.0666667	0	0.0666667	0	0	0	0	0	0	0	0		6
	22	0	0	0	0	0	0.047619	0	0	0	0	0	0.047619	0	0	0	0	0	0	0	0	0	0	0	0	0	0	0	0	0	0	0		7
	23	0	0	0	0	0	0	0	0.333333	0	0	0.166667	0.333333	0	0	0	0	0	0	0	0	0	0	0	0	0	0	0	0	0	0.166667	0.166667		4
	24	0	0	0	0	0	0	0	0	0	0	0	0	0	0	0	0	0	0	0	0	0	0	0	0	0	0	0	0	0	0	0		2

## Sheet: Fig. 3
Figure 2B
session	Bar I	Bar II
1	0.5385	0.5263
2	1	0.5
3	0	0.2143
4	0.2	0.2667
5	NaN	0
6	0	0.2857
7	0	0
8	NaN	0
9	0.25	0.0667
10	0.4545	0.2222
11	NaN	NaN
12	0.6	0.0909
13	0.25	0.1818
14	NaN	0
15	1	0.1667
16	NaN	0
17	0	0
18	NaN	NaN
19	0.6	0.1429
20	NaN	0
21	NaN	0
22	1	0
23	1	0.25
24	NaN	NaN

## Sheet: Fig. 5
Figure 5B					Figure 5D
session	Bar I	Bar II	Bar III		session	Bar I	Bar II	Bar III	Bar IV
1	0.5263	0.4211	0.6842		1	0.2	0.2857	0.1364	0.2143
2	0.4	0.125	0.5		2	NaN	0.4	0	0.3333
3	0.6	0.4	0.6667		3	0.25	0.4483	0	0
4	0.375	0	0.3529		4	NaN	0.1667	0.3333	0.5
5	0.6667	0.5	0.8333		5	0.5	0.3913	0.3333	0
6	0.375	0.1429	0.5		6	0	0.1667	0.1429	0
7	0.1667	0.125	0.2222		7	0.3333	0.2	0	0
8	0.25	0.3333	0.5		8	NaN	0	0.5	0
9	0.2667	0.3636	0.4667		9	0	0.2759	0.3333	0.3333
10	0.5789	0.3684	0.6		10	0.8333	0.3571	0.2941	0.1
11	0.6667	0.3333	0.6667		11	NaN	0.6	0.3333	0
12	0.1538	0.2857	0.2857		12	0.25	0.1935	0.125	0.1
13	0.7273	0.4	0.8182		13	0.25	0.5	0.25	0
14	0.25	0	0.25		14	NaN	1	0	1
15	0.7143	0.75	0.7143		15	0.5	0.3182	0.1667	0
16	0.5	0.5	0.7143		16	0.5	0.5	NaN	0
17	0.3333	1	1		17	1	0.5714	0.5	NaN
18	0.3333	0.5	0.6667		18	NaN	NaN	1	0
19	0.8571	0.5	1		19	0.3333	0.4839	0.2222	0
20	0.3333	0	0.3333		20	NaN	NaN	1	NaN
21	0.5	0.5	0.8333		21	1	0.4762	0.4	0
22	0.4286	0.8	0.5714		22	0.5	0.6364	NaN	0.25
23	0.3333	0.6667	0.5		23	NaN	0.6364	0.2	0.6667
24	0	NaN	0		24	NaN	NaN	NaN	NaN

## Sheet: SFig. 4
Sup Fig 4		Bin size
		0.0057994	0.00726273	0.00909528	0.0113902	0.0142642	0.0178634	0.0223708	0.0280154	0.0350844	0.0439369	0.0550232	0.0689068	0.0862936	0.108067	0.135335	0.169483	0.212248	0.265803	0.332871	0.416862	0.522046	0.65377	0.818731	1.02532	1.28403	1.60801	2.01375	2.52187	3.15819	3.95508	4.95303		n units in session
session	1	0	0.00584795	0.00584795	0.00584795	0.0175439	0.0350877	0.0526316	0.0935673	0.105263	0.0643275	0.0526316	0.0760234	0.0935673	0.0877193	0.111111	0.134503	0.157895	0.175439	0.19883	0.19883	0.216374	0.233918	0.25731	0.263158	0.304094	0.280702	0.292398	0.309942	0.274854	0.298246	0.22807		19
	2	0.0222222	0.0444444	0.0222222	0.0222222	0.0444444	0.0888889	0.0888889	0.0888889	0.133333	0.0222222	0.0444444	0.0888889	0.111111	0.2	0.244444	0.311111	0.311111	0.355556	0.377778	0.377778	0.422222	0.422222	0.444444	0.466667	0.422222	0.355556	0.377778	0.355556	0.377778	0.333333	0.2		10
	3	0	0	0	0	0	0.0166667	0.075	0.0416667	0.0416667	0.0166667	0.0166667	0.0333333	0.0166667	0.0166667	0.0416667	0.0416667	0.0916667	0.108333	0.141667	0.158333	0.175	0.166667	0.183333	0.175	0.216667	0.2	0.233333	0.2	0.158333	0.183333	0.175		16
	4	0.00735294	0.00735294	0.0147059	0.0220588	0.0294118	0.0661765	0.0882353	0.0808824	0.0735294	0.0514706	0.0367647	0.0294118	0.0220588	0.0367647	0.0147059	0.0514706	0.0441176	0.0661765	0.0955882	0.102941	0.117647	0.132353	0.132353	0.139706	0.132353	0.161765	0.161765	0.169118	0.132353	0.154412	0.117647		17
	5	0	0.0666667	0.0666667	0.133333	0.133333	0.266667	0.133333	0.133333	0.2	0.2	0	0	0	0.0666667	0.0666667	0	0	0.0666667	0.133333	0.2	0.133333	0.133333	0.133333	0.133333	0.133333	0.133333	0.133333	0.2	0.133333	0.2	0.133333		6
	6	0	0	0.0357143	0	0.0357143	0.0357143	0.107143	0.107143	0.0714286	0.0357143	0.0357143	0.0357143	0.0357143	0.0357143	0.0714286	0.0714286	0.142857	0.142857	0.178571	0.178571	0.25	0.25	0.25	0.178571	0.214286	0.214286	0.214286	0.321429	0.25	0.321429	0.25		8
	7	0	0	0.00584795	0.00584795	0.0233918	0.0526316	0.0701754	0.0760234	0.105263	0.0877193	0.0818713	0.0818713	0.105263	0.111111	0.111111	0.134503	0.187135	0.204678	0.192982	0.19883	0.192982	0.245614	0.245614	0.263158	0.22807	0.216374	0.19883	0.25731	0.263158	0.19883	0.222222		19
	8	0	0	0	0	0	0	0	0	0	0	0	0.2	0.3	0.4	0.4	0.4	0.4	0.3	0.4	0.4	0.4	0.5	0.5	0.6	0.6	0.6	0.7	0.6	0.7	0.6	0.7		5
	9	0.0190476	0.0190476	0.00952381	0.0190476	0.047619	0.0571429	0.0666667	0.0761905	0.0761905	0.047619	0.0285714	0.0285714	0.0285714	0.0666667	0.047619	0.104762	0.114286	0.104762	0.114286	0.12381	0.152381	0.152381	0.142857	0.161905	0.190476	0.190476	0.190476	0.2	0.219048	0.2	0.171429		15
	10	0.0157895	0.0210526	0.0105263	0.0368421	0.0473684	0.0263158	0.0631579	0.0789474	0.0842105	0.0526316	0.0315789	0.0473684	0.0315789	0.0368421	0.0421053	0.0684211	0.0684211	0.105263	0.121053	0.110526	0.131579	0.142105	0.178947	0.178947	0.168421	0.178947	0.136842	0.157895	0.173684	0.184211	0.136842		20
	11	0	0	0	0	0	0	0	0	0.333333	0.166667	0	0	0	0	0	0	0	0	0	0	0	0	0	0	0	0	0	0	0	0	0		4
	12	0	0.010989	0.010989	0.010989	0.010989	0.021978	0.032967	0.043956	0.0549451	0.043956	0.032967	0.021978	0.032967	0.032967	0	0.010989	0.010989	0.010989	0.010989	0.0659341	0.043956	0.0879121	0.0989011	0.10989	0.0989011	0.186813	0.21978	0.241758	0.285714	0.296703	0.263736		14
	13	0.0181818	0	0.0181818	0.0181818	0.0909091	0.127273	0.145455	0.145455	0.163636	0.0727273	0.0545455	0.0909091	0.0727273	0.0545455	0.0727273	0.109091	0.127273	0.2	0.218182	0.272727	0.309091	0.290909	0.254545	0.290909	0.381818	0.327273	0.254545	0.254545	0.254545	0.272727	0.181818		11
	14	0	0	0	0	0	0	0	0.1	0.1	0	0	0.2	0.2	0.2	0.2	0.3	0.2	0.2	0.3	0.4	0.4	0.4	0.4	0.4	0.4	0.4	0.3	0.2	0.2	0.2	0.3		5
	15	0	0	0	0.047619	0.142857	0.0952381	0.142857	0.238095	0.238095	0.0952381	0.0952381	0.0952381	0.142857	0.142857	0.190476	0.190476	0.142857	0.238095	0.238095	0.190476	0.190476	0.238095	0.285714	0.285714	0.285714	0.380952	0.428571	0.285714	0.285714	0.285714	0.380952		7
	16	0	0	0	0.047619	0.0952381	0.0952381	0.047619	0.0952381	0.047619	0	0	0	0	0	0.047619	0	0	0	0.047619	0.0952381	0.0952381	0.0952381	0.142857	0.0952381	0.0952381	0.0952381	0.0952381	0.142857	0.0952381	0.0952381	0.0952381		7
	17	0	0	0	0.666667	0.666667	0	0.666667	0.666667	0.333333	0.666667	0.333333	0.666667	0.666667	0.666667	0.333333	0.333333	0.333333	0.333333	0.666667	0.666667	0.666667	0.666667	0.666667	0.333333	0.333333	1	0.666667	0.666667	0.666667	0.666667	1		3
	18	0	0	0	0	0	0	0	0	0	0	0	0	0	0	0	0	0	0	0	0	0	0	0	0	0	0	0	0	0.333333	0.333333	0.666667		3
	19	0	0	0.0952381	0.142857	0.142857	0.238095	0.190476	0.285714	0.238095	0.238095	0.190476	0.142857	0.238095	0.142857	0.238095	0.190476	0.190476	0.190476	0.285714	0.238095	0.190476	0.238095	0.333333	0.285714	0.380952	0.285714	0.285714	0.190476	0.190476	0.0952381	0.142857		7
	20	0	0.333333	0.333333	0.333333	0	0.333333	0.333333	0.333333	0	0	0	0.333333	0.333333	0.666667	0.666667	1	0.666667	0.666667	1	1	1	1	1	1	1	1	1	1	1	1	1		3
	21	0	0	0.0666667	0	0	0.0666667	0.0666667	0.133333	0.133333	0.133333	0.0666667	0.0666667	0.0666667	0.133333	0.0666667	0.0666667	0.133333	0.2	0.2	0.2	0.2	0.266667	0.4	0.266667	0.266667	0.266667	0.2	0.333333	0.4	0.266667	0.333333		6
	22	0	0	0	0	0.047619	0.0952381	0.0952381	0.0952381	0.0952381	0.0952381	0.0952381	0.142857	0.047619	0.0952381	0.047619	0.0952381	0.0952381	0.0952381	0.0952381	0.0952381	0.0952381	0.0952381	0.0952381	0.0952381	0.0952381	0.0952381	0.142857	0.142857	0.190476	0.142857	0.190476		7
	23	0	0	0	0.166667	0.166667	0.166667	0.166667	0.166667	0.166667	0.166667	0	0.166667	0.333333	0.166667	0.166667	0.166667	0.166667	0.166667	0.166667	0.166667	0.166667	0.166667	0.166667	0.166667	0.166667	0.5	0.166667	0.166667	0.166667	0	0.333333		4
	24	NaN	NaN	NaN	NaN	NaN	NaN	NaN	NaN	NaN	NaN	NaN	NaN	NaN	NaN	NaN	NaN	NaN	NaN	NaN	NaN	NaN	NaN	NaN	NaN	NaN	NaN	NaN	NaN	NaN	NaN	NaN

## Sheet: SFig. 5
Sup Fig 5a				Sup Fig 5b				Sup Fig 5c
session	Bar I	Bar II		session	Bar I	Bar II		session	Bar I	Bar II
1	0.97561	0.888412		1	0.9	0.428571		1	0.615385	0.526316
2	0.642857	0.515152		2	1	0.305556		2	0.666667	0.4
3	0.611111	0.694444		3	0.75	0.219048		3	0	0.428571
4	0.291667	0.545455		4	1	0.333333		4	0	0.2
5	0.5	0.818182		5	1	0.222222		5	NaN	0
6	1	0.852941		6	1	0.206897		6	NaN	0.142857
7	0.3	0.420833		7	0.769231	0.230088		7	0	0
8	NaN	0.5		8	NaN	0.285714		8	NaN	0
9	0.576923	0.819672		9	0.789474	0.207921		9	0.5	0
10	0.745098	0.83871		10	0.769231	0.21519		10	0.2	0.333333
11	NaN	NaN		11	NaN	NaN		11	NaN	NaN
12	0.7	0.594828		12	0.857143	0.109589		12	0.6	0.181818
13	1	0.85		13	0.875	0.26087		13	0.6	0.4
14	0	0.5		14	NaN	0.166667		14	NaN	0
15	0.9	0.666667		15	0.777778	0.25		15	0.25	0
16	NaN	0.5		16	NaN	0.285714		16	NaN	0
17	1	0.5		17	0.75	0.333333		17	1	1
18	NaN	0.5		18	NaN	0		18	NaN	NaN
19	1	0.846154		19	0.785714	0.272727		19	0.75	0.5
20	NaN	0.166667		20	NaN	0.5		20	NaN	NaN
21	0.666667	0.8		21	0.5	0.125		21	1	0
22	0.25	0.583333		22	0.5	0.125		22	NaN	0
23	1	1		23	0.75	0.3		23	1	0.25
24	NaN	NaN		24	NaN	NaN		24	NaN	NaN

## Sheet: SFig. 8
Sup Fig 8a					Sup Fig 8b					Sup Fig 8c					Sup Fig 8d
session	Bar I	Bar II	Bar III		session	Bar I	Bar II	Bar III		session	Bar I	Bar II	Bar III		session	Bar I	Bar II	Bar III
1	0.631579	0.368421	0.736842		1	0.5263	0.4211	0.6842		1	0.666667	0.421053	0.789474		1	0.5	0.368421	0.736842
2	0.4	0.25	0.5		2	0.4	0.125	0.5		2	0.3	0.25	0.4		2	0.3	0.222222	0.5
3	0.533333	0.5	0.6		3	0.6	0.4	0.6667		3	0.625	0.5	0.6875		3	0.4375	0.545455	0.5625
4	0.25	0.153846	0.352941		4	0.375	0	0.3529		4	0.428571	0.142857	0.470588		4	0.571429	0.142857	0.529412
5	0.833333	0.5	1		5	0.6667	0.5	0.8333		5	0.666667	0.5	1		5	0.833333	0.333333	1
6	0.125	0.285714	0.375		6	0.375	0.1429	0.5		6	0.25	0.428571	0.5		6	0.25	0.142857	0.375
7	0.222222	0	0.222222		7	0.1667	0.125	0.2222		7	0.388889	0.5	0.5		7	0.222222	0.142857	0.277778
8	0.25	0	0.25		8	0.25	0.3333	0.5		8	0	0	0		8	0	0.333333	0.2
9	0.4	0.363636	0.533333		9	0.2667	0.3636	0.4667		9	0.333333	0.363636	0.466667		9	0.333333	0.454545	0.533333
10	0.526316	0.368421	0.65		10	0.5789	0.3684	0.6		10	0.5	0.388889	0.5		10	0.588235	0.333333	0.6
11	0.666667	0.333333	0.666667		11	0.6667	0.3333	0.6667		11	1	0.5	0.75		11	0.666667	0.333333	0.666667
12	0.307692	0.285714	0.357143		12	0.1538	0.2857	0.2857		12	0.214286	0.571429	0.428571		12	0.428571	0.142857	0.5
13	0.727273	0.3	0.818182		13	0.7273	0.4	0.8182		13	0.545455	0.2	0.636364		13	0.727273	0.3	0.727273
14	0.5	0	0.5		14	0.25	0	0.25		14	0.5	0.5	0.5		14	0.25	0	0.25
15	0.857143	1	0.857143		15	0.7143	0.75	0.7143		15	0.714286	1	0.714286		15	0.571429	1	0.714286
16	0.666667	0.333333	0.714286		16	0.5	0.5	0.7143		16	0.5	0	0.5		16	0.5	0.5	0.571429
17	0	1	1		17	0.3333	1	1		17	0.5	1	1		17	1	0.666667	1
18	0.333333	0.5	0.666667		18	0.3333	0.5	0.6667		18	0.666667	0	0.666667		18	0.333333	1	0.666667
19	1	0.5	1		19	0.8571	0.5	1		19	0.857143	0.428571	1		19	0.857143	0.571429	1
20	0.333333	0	0.333333		20	0.3333	0	0.3333		20	0.333333	0	0.333333		20	0	0	0
21	0.5	0.5	0.666667		21	0.5	0.5	0.8333		21	0.5	0.666667	0.833333		21	0.5	0.666667	0.833333
22	0.571429	0.6	0.571429		22	0.4286	0.8	0.5714		22	0.571429	0.6	0.714286		22	0.5	0.8	0.571429
23	0.333333	0.5	0.5		23	0.3333	0.6667	0.5		23	1	0.666667	1		23	1	0.666667	1
24	0	NaN	0		24	0	NaN	0		24	0	NaN	0		24	0	NaN	0
					same as Fig. 5b

## Sheet: SFig. 9
Sup Fig 9a					Sup Fig 9b					Sup Fig 9c					Sup Fig 9d
session	Bar I	Bar II	Bar III		session	Bar I	Bar II	Bar III		session	Bar I	Bar II	Bar III		session	Bar I	Bar II	Bar III
1	0.578947	0.368421	0.736842		1	0.684211	0.368421	0.842105		1	0.777778	0.368421	0.894737		1	0.722222	0.315789	0.842105
2	0.4	0.5	0.5		2	0.3	0.333333	0.3		2	0.4	0.333333	0.5		2	0	0.166667	0.1
3	0.6	0.5	0.666667		3	0.666667	0.4	0.733333		3	0.533333	0.545455	0.6		3	0.533333	0.4	0.6
4	0.25	0.2	0.352941		4	0.25	0.333333	0.411765		4	0.285714	0.222222	0.3125		4	0.214286	0.142857	0.25
5	0.666667	0.5	0.833333		5	0.333333	0.5	0.5		5	0.5	0.166667	0.666667		5	0.333333	0.333333	0.666667
6	0.5	0	0.5		6	0.375	0	0.375		6	0.25	0.2	0.25		6	0.25	0	0.25
7	0.444444	0	0.444444		7	0.222222	0	0.222222		7	0.166667	0.125	0.222222		7	0.111111	0	0.111111
8	0.25	0	0.25		8	0.25	0	0.25		8	0	0	0		8	0.25	0	0.25
9	0.333333	0.3	0.4		9	0.533333	0.363636	0.6		9	0.466667	0.4	0.533333		9	0.4	0.454545	0.533333
10	0.368421	0.529412	0.684211		10	0.421053	0.588235	0.684211		10	0.444444	0.466667	0.578947		10	0.294118	0.470588	0.631579
11	0.666667	0.333333	0.5		11	0.666667	0.5	0.75		11	1	0.666667	1		11	0.666667	0.5	0.75
12	0.230769	0.142857	0.285714		12	0.384615	0.25	0.428571		12	0.357143	0.142857	0.357143		12	0.285714	0.666667	0.428571
13	0.727273	0.2	0.727273		13	0.636364	0.2	0.727273		13	0.545455	0.2	0.636364		13	0.454545	0.3	0.454545
14	0.25	1	0.25		14	0.25	1	0.25		14	0.25	1	0.25		14	0	1	0.25
15	0.857143	0.5	0.857143		15	0.857143	0.75	0.857143		15	0.857143	0.25	0.857143		15	0.285714	1	0.714286
16	0.333333	0.5	0.428571		16	0.333333	0.5	0.428571		16	0.5	0.5	0.571429		16	0.333333	0	0.285714
17	0.5	0.666667	0.666667		17	0.5	0.666667	0.666667		17	1	0.666667	0.666667		17	1	0.666667	0.666667
18	0.333333	1	0.666667		18	0.333333	1	0.666667		18	0.333333	0	0.333333		18	0.333333	1	0.666667
19	0.857143	0.333333	0.857143		19	0.857143	0.333333	0.857143		19	0.714286	0.142857	0.714286		19	0.857143	0.166667	0.857143
20	0.333333	0	0.333333		20	0.333333	1	0.333333		20	0.333333	1	0.333333		20	0.333333	1	0.333333
21	0.5	0.166667	0.5		21	0.5	0.5	0.666667		21	0.833333	0.333333	0.833333		21	0.5	0.166667	0.5
22	0.571429	0.4	0.571429		22	0.857143	0.4	0.857143		22	0.285714	0.25	0.428571		22	0.5	0.6	0.571429
23	0.333333	0.666667	0.5		23	0.333333	1	0.75		23	0.5	0.666667	0.666667		23	0.5	0.666667	0.666667
24	0	NaN	0		24	0	NaN	0		24	0.5	NaN	0		24	0.5	NaN	0

## Sheet: SFig. 10
Sup Fig 10a						Sup Fig 10b						Sup Fig 10c						Sup Fig 10d
session	Bar I	Bar II	Bar III	Bar IV		session	Bar I	Bar II	Bar III	Bar IV		session	Bar I	Bar II	Bar III	Bar IV		session	Bar I	Bar II	Bar III	Bar IV
1	0.25	0.305556	0.181818	0.214286		1	0.2	0.285714	0.136364	0.214286		1	0.4	0.243902	0.217391	0.1875		1	0.25	0.27027	0.142857	0.235294
2	NaN	0.5	0	0.5		2	NaN	0.4	0	0.333333		2	NaN	0.75	0	0.5		2	NaN	0.25	0.5	0.333333
3	0.25	0.466667	0	0.375		3	0.25	0.448276	0	0		3	0.25	0.5	0.125	0.142857		3	0.25	0.482759	0.142857	0.142857
4	NaN	0.333333	0.333333	0.5		4	NaN	0.166667	0.333333	0.5		4	0	0.0909091	0.166667	0.333333		4	NaN	0.0833333	0.333333	0.5
5	0.5	0.318182	0.333333	0		5	0.5	0.391304	0.333333	0		5	1	0.5	0.4	0		5	0	0.421053	0.2	0
6	0	0.214286	0.125	0		6	0	0.166667	0.142857	0		6	0	0.181818	0.142857	0.333333		6	0	0.230769	0	0
7	0.333333	0.2	0	0		7	0.333333	0.2	0	0		7	0.333333	0.5	0	0.5		7	0.5	0.285714	0	0
8	NaN	1	0.5	0		8	NaN	0	0.5	0		8	NaN	1	0.5	0		8	NaN	0.5	0.5	0
9	0	0.285714	0.222222	0.2		9	0	0.275862	0.333333	0.333333		9	0	0.259259	0.333333	0.166667		9	0	0.285714	0.222222	0.333333
10	0.666667	0.378378	0.176471	0.222222		10	0.833333	0.357143	0.294118	0.1		10	0.8	0.382353	0.1875	0.181818		10	0.714286	0.333333	0.333333	0.0909091
11	NaN	0.375	0	0		11	NaN	0.6	0.333333	0		11	NaN	0.5	0	0		11	NaN	0.625	0.333333	0
12	0.25	0.193548	0.25	0.222222		12	0.25	0.193548	0.125	0.1		12	0	0.307692	0.125	0		12	0	0.2	0.0909091	0
13	0.25	0.4	0.230769	0		13	0.25	0.5	0.25	0		13	0.25	0.454545	0.1	0		13	0.25	0.4375	0.230769	0.111111
14	NaN	1	0	0.5		14	NaN	1	0	1		14	NaN	1	0	1		14	NaN	1	0	1
15	1	0.222222	0.166667	0		15	0.5	0.318182	0.166667	0		15	1	0.210526	0	0		15	1	0.190476	0.2	0
16	1	0.5	NaN	NaN		16	0.5	0.5	NaN	0		16	NaN	1	NaN	NaN		16	0.5	0.5	NaN	NaN
17	1	0.571429	0.5	NaN		17	1	0.571429	0.5	NaN		17	1	0.4	1	NaN		17	NaN	0.5	0.5	0
18	NaN	0	1	0		18	NaN	NaN	1	0		18	NaN	0	NaN	0		18	NaN	NaN	1	0
19	0.333333	0.481481	0.125	0		19	0.333333	0.483871	0.222222	0		19	0.333333	0.518519	0	0		19	0.333333	0.619048	0.142857	0
20	NaN	NaN	0	NaN		20	NaN	NaN	1	NaN		20	NaN	NaN	1	NaN		20	NaN	NaN	1	NaN
21	1	0.55	0.4	0		21	1	0.47619	0.4	0		21	1	0.5	0.4	0		21	1	0.473684	0.4	0
22	0	0.625	NaN	0.333333		22	0.5	0.636364	NaN	0.25		22	0	0.333333	NaN	0.333333		22	0	0.714286	1	0.333333
23	NaN	0.545455	0.2	0.666667		23	NaN	0.636364	0.2	0.666667		23	NaN	0.666667	0.5	0		23	NaN	0.666667	0.25	0
24	NaN	NaN	NaN	NaN		24	NaN	NaN	NaN	NaN		24	NaN	NaN	NaN	NaN		24	NaN	NaN	NaN	NaN
						same as Fig. 5d

[truncated: 1 more sheets: SFig. 11]
